# Supplementary material for: Zoonotic bacteria in invasive California Kingsnake Lampropeltis californiae from Gran Canaria, Canary Islands, Spain
Source: PLoS One. 2025 Oct 27;20(10):e0334944. doi: 10.1371/journal.pone.0334944 (PMC12558559; doi:10.1371/journal.pone.0334944)
Supplement: S1 Table — (XLSX) [file pone.0334944.s001.xlsx]

## Sheet: Hoja1
Co-infection	Campylobacter spp.	Campylobacter coli	Campylobacter lari	Campylobacter upsaliensis	Pseudomonas spp.	Pseudomonas aeruginosa	Salmonella spp.	Salmonella Enteritidis	Salmonella Typhi	Salmonella Typhimurium	Escherichia coli (stx1 gene)	Escherichia coli (stx2 gene )	Yersinia enterocolitica	Yersinia enterocolitica (ail gene)
Campylobacter spp.					10	9	12	0	2	5	0	1	12	2
Campylobacter coli			2	0	2	2	2	0	0	1	0	1	2	0
Campylobacter lari				0	2	2	2	0	0	1	0	1	2	0
Campylobacter upsaliensis					0	0	1	0	0	1	0	0	1	0
Pseudomonas spp.							16	0	1	7	0	1	9	0
Pseudomonas aeruginosa							15	0	1	7	0	1	9	0
Salmonella spp.								0	0	0	4	5	23	3
Salmonella Enteritidis									0	1	1	1	3	1
Salmonella Typhi										1	0	0	2	1
Salmonella Typhimurium											2	1	9	2
Escherichia coli (stx1 gene)												2	3	0
Escherichia coli (stx2 gene )													5	0
Yersinia enterocolitica														0
Yersinia enterocolitica (ail gene)
